# Supplementary material for: Oxidative Status in Adult Anorexia Nervosa Patients and Healthy Controls—Results from a Cross-Sectional Pilot Study
Source: Antioxidants (Basel). 2022 Apr 26;11(5):842. doi: 10.3390/antiox11050842 (PMC9137881; doi:10.3390/antiox11050842)
Supplement: Supplementary file 1 [file antioxidants-11-00842-s001.zip]

Archive with 1 entries (1 files):
- Dataset_S1.xls
