# Supplementary material for: Oxidative Status in Adult Anorexia Nervosa Patients and Healthy Controls—Results from a Cross-Sectional Pilot Study
Source: Antioxidants (Basel). 2022 Apr 26;11(5):842. doi: 10.3390/antiox11050842 (PMC9137881; doi:10.3390/antiox11050842)
Supplement: Supplementary file 1 [file antioxidants-11-00842-s001.zip › Dataset_S1.xls]

## Sheet: Dataset_S1
Supplementary S1-Data	(9999 depicts missing values)
Participant_No	Age	Diagnosis (1= AN, 2=Control)	TMAO	TOC	PPM	TAC	EPA	oLAB	BDI-score	HAMD-score	BMI	weight	height	EDEQscore_total	EDEQrestraint	EDEQeatingconcern	EDEQweightconcern	EDEQshapeconcern	MDS	EAT26-score
25	27	2	2.09	153	0.7	2.26	1.85	335	4	5	9999	9999	9999	9999	9999	9999	9999	9999	9999	9999
34	27	2	1.31	137	0.73	2.71	3.21	6000	1	0	18.7	51	1.65	57	9999	9999	9999	9999	8	0
54	24	2	9999	218	0.77	2.66	8.69	362	0	0	25.8	79	1.75	0.2857	9999	9999	9999	9999	9999	0
61	30	1	0.64	237	0.72	0.5	2.88	2857	22	31	11.1	25	1.5	4.04	4	4.2	3.2	4.75	4	22
63	27	2	2.42	269	0.77	2.21	3.51	402	1	1	31.9	90	1.68	9999	9999	9999	9999	9999	5	9999
63	27	2	2.42	241	0.78	1.83	3.53	395	1	1	21.9	90	1.68	9999	9999	9999	9999	9999	5	9999
65	19	1	2.14	143	0.83	1.67	2.75	427	10	7	15.8	37	1.53	2.38	2	2.8	1.6	3.125	7	18
73	37	2	0.97	164	0.79	2.02	12.92	525	0	1	23.2	67	1.7	9999	9999	9999	9999	9999	8	9999
75	18	1	2.39	9999	0.87	9999	9999	217	25	11	14.4	36	1.58	3.1	2.8	4.4	2.2	3	3	25
76	20	1	2.12	146	0.75	1.33	3.38	587	15	9	12.3	34	1.66	1.13	0	0.6	2.4	1.5	9999	27
77	25	1	2.33	138	0.78	2.3	1.82	2335	13	20	14.3	39	1.65	4.1	5	4.4	2	5	9	37
83	54	1	3.02	9999	0.75	9999	9999	3382	16	19	12.1	32.5	1.64	3.05	1.8	2.4	4	4	5	25
85	24	1	1.6	140	0.78	0.75	7.46	185	32	21	15.9	45.5	1.69	5.7	6	5.2	5.6	6	3	47
86	30	1	1.26	9999	0.83	9999	9999	2362	26	13	12.2	31.1	1.6	1.18	0	0	2.2	2.5	6	9
88	28	1	3.47	119	0.78	0.92	3.36	185	38	21	12.3	35.6	1.7	1.9	0	1	2.6	4	2	6
93	21	1	2.9	59	0.85	1.44	8.84	6000	28	11	11.3	29	1.6	1.99	0.4	2.2	2.6	2.75	4	21
94	32	1	1.99	23	0.72	1.61	7.87	360	6	25	14.6	43.8	1.73	5.6	5.2	5.2	6	6	9	34
96	20	1	1.61	162	0.71	9999	10.42	185	1	4	11.9	31.2	1.62	1.13	0.2	0.4	1.8	2.13	7	8
97	23	1	1.74	62	0.79	1.83	2.91	1267	34	28	13	38.5	1.72	3.98	4	3.8	4	4.13	9	28
99	22	1	0.61	355	0.78	0.27	9.46	6000	9999	9999	15.81	44.1	1.67	9999	9999	9999	9999	9999	9999	9999
101	22	1	2.39	228	0.8	1.78	2.53	185	44	26	16	41.6	1.61	4.84	5.6	4.8	3.6	5.38	10	42
102	18	1	2.02	103	0.85	2.23	3.88	440	30	17	12.6	36.3	1.7	3.86	4	4.4	2.8	4.25	9	36
103	37	2	9999	573	0.81	0.82	8.89	337	0	0	26.6	75	1.68	0.69	1.8	0	0.6	0.38	7	3
104	36	2	1.46	140	0.77	2.22	2.92	502	9	2	23.1	63	1.65	0.9	0.6	0	1.4	1.63	7	6
105	24	2	2.25	145	0.78	2.45	2.78	380	0	0	25	74	1.72	0.39	0.2	0	1	0.38	12	0
106	26	2	1.44	143	0.83	1.08	11.13	4925	0	0	20.4	61	1.73	0.03	0	0	0	0.13	7	1
107	22	2	2.75	130	0.72	2.25	2.81	6000	0	4	19.5	55	1.68	0	0	0	0	0	8	0
108	23	2	2.6	89	0.73	0.81	7.72	185	5	2	19.9	63	1.78	0.37	0.4	0	0.2	0.88	9	4
109	23	2	1.83	143	0.79	1.44	6.98	2082	9	4	23.4	70	1.73	0.61	0	0.2	1	1.25	11	7
110	23	2	5.46	125	0.74	2.02	2.11	580	17	8	17.4	44	1.59	0.71	2.2	1	0.2	0.25	11	8
111	35	1	1.81	138	0.78	1.67	2.27	185	41	18	17.3	50	1.7	5.3	4.8	4.4	6	6	3	51
112	31	2	1.85	245	0.81	1.46	3.78	385	1	0	21.8	49	1.5	0.3	0	0.2	0	1	8	4
113	22	2	0.94	163	0.8	2.23	1.36	835	4	4	22.7	58	1.6	0.21	0.4	0	0.2	0.25	8	0
114	36	2	2.85	159	0.75	2.47	1.11	1000	0	0	20.2	53	1.62	0.36	0.4	0.2	0.2	0.63	7	0
115	24	2	9999	138	0.79	1.77	2.5	185	13	5	20.2	57	1.68	1.81	1.6	1.2	2.2	2.25	9	6
116	30	2	2.5	85	0.75	1.56	2.81	962	0	0	21	62	1.72	0	0	0	0	0	5	0
119	26	2	1.3	107	0.78	1.86	2.7	6000	2	1	19.7	61	1.76	0.31	0	0.2	0.4	0.625	8	3
120	28	1	4.95	89	0.82	2.36	1.96	2852	9999	21	16.1	47	1.71	0.76	9999	9999	9999	9999	8	9999
121	32	1	9999	106	0.71	1.81	2.17	185	9999	18	14.2	36.3	1.6	9999	9999	9999	9999	9999	11	9999
122	19	1	9999	180	0.69	1.12	2.98	767	9999	11	10.9	27.1	1.58	9999	9999	9999	9999	9999	9	9999
